# Supplementary material for: Genomic characterisation and ecological distribution of Mantoniella tinhauana: a novel Mamiellophycean green alga from the Western Pacific
Source: Front Microbiol. 2024 May 7;15:1358574. doi: 10.3389/fmicb.2024.1358574 (PMC11106453; doi:10.3389/fmicb.2024.1358574)
Supplement: Supplementary file 2 [file Table_1.XLSX]

## Sheet: S1. ITS2_Viennas
Table S1. Gapped Vienna structural sequences for all available Mamiellophyceae ITS2 sequences
from Yau et al., 2019 plus the novel Mantoniella tinhauana ITS2 (highlighted in green)
>Mantoniella_tinhauana_RCC11003_OR835993
-------G--UG----U--GU----ACCCUCAUCC-C--A------CC-U-UAAAA--CCG--U--G-GAAUGGAGAUGGUCGUCCGAU-UGG-G-CCU-U--G-C-GA--A-A-GG-CUCGGUGGGUCGGCUGAAAGGCAGUCGCGG-UGCGAU--CGAUCGCACGACCAGCGUGGUAGACCUAUUCCAU-AGG-ACAGAUCGCUCGGUCAGAU-CG-GUC--A-AGCUU----C--GA-UUA----------C--AC-U----U----A--AC--A--CUG-GUGCGUGU-C-U-CG----ACUCG-A--C-GAG-C-CC-UCGCG-G-C-UU-GUGG--U-GAA--GAGCC---G-CAUC-AUACU-CA-CCC-----------UU---------
-------.--..----.--..----....((((.(-(--(------(.-.-.....--..)--)--)-).))))...((((((.((.((-(((-(-(((-(--.-.-..--)-)-))-)))))).)).))))))......(((((.((-(..(((--(((((....(((((((((.((...((((.....)-)))-))..).)))).)))).)))-))-)))--.-.))).----)--))-)).----------.--..-.----.----.--..--.--...-((((..(.-(-(-(.----.(.(.-(--(-(((-(-(.-....)-)-)-))-)).)--.-)..--))).)---)-))).-.....-..-...-----------..---------
>Mantoniella_beaufortii_RCC2285_JQ413368
UAUGCCUGCCUGAGCGUCAGUGUGUACCCUCACCC-C--A------C--U-U-GAC--C-G--U--G-GAGUGGAGAUGGGCGUCCGAU-UUC-G-CGC-U--G-C-GA--A-G-CG-CGGGGUGGGUCGUCUGAAAGGCAGUCGCGG-UGCGAU--CAAUCGCACGAUCAGCGUGGUAGACCUAUUCCAU-AGG-ACGGAUCGCUCGAUUAGGU-UG-GUC--G-GACUU----C--GA-UUA----------C--AC-U----U----A--AA--C--CUG-GUGC-UGG-U-U-CG----ACUCG-G--C-GCG-C-CC-UGGCG-G-C-GC-GCGG--U-GAA--GAGCC---G-CAU------------------------------------
.............................((((.(-(--(------(--.-.-...--.-)--)--)-).))))...((((((.((.((-(((-(-(((-(--.-.-..--)-)-))-)))))).)).))))))......(((((.((-(.((((--(((((....(((((((((.((...((((.....)-)))-))..).)))).)))).)))-))-)))--)-.))).----)--))-)).----------.--..-.----.----.--..--.--...-((((-.((-(-(-(.----.(.(.-(--(-(((-(-(.-....)-)-)-))-)).)--.-)..--)))))---)-)))------------------------------------
>Mantoniella_baffinensis_RCC5418_MH542162
UAUGCCUGCCUGAGCGUCAGUGUGUACCCUCAUCC-C--A------C--C-GGAAA--CGG--U--G-GAAUGGAGAUGGGCGUCCGGC-C-C-GGUGC-U--G-C-GA--A-G-CG-CCGGGUGGGUCGCCUGAAAGGCAGUCGCGG-UGCGAU--CAAUCGCACGAUCAGCGUGGUAGACCUAUUCCAU-AGG-ACAGAUCGCUCGGUCAGGU-UG-GUC--G-GACUU----C--GA-U-A----------C--AC-U----UCU--A--AAGUAC-CUG-GUGCGCG--UUU-CG----ACUCG-G--U-GAG-C-CC-UCGCG-G-U-UCCACCG--U-GAA--GAGCC---G-CA-C-----------------------------------
.............................((((.(-(--(------(--.-.....--..)--)--)-).))))...((((((.((.((-(-(-(((((-(--.-.-..--)-)-))-)))))).)).)))))).......((((.((-(.((((--(((((....(((((((((.((...((((.....)-)))-))..).)))).)))).)))-))-)))--)-.))).----)--))-)-.----------.--..-.----...--.--..((.(-..(-((.(...--(.(-.(----...(.-.--(-(.(-.-..-.).))-)-.-....).)--.-)..--).)))---)-.)-)-----------------------------------
>Mantoniella_squamata_CCAP1965/1_FN562451
UAUGCCUGCCUGAGCGUCAGUGUGUACCCUCAUCC-C--A------A--U-U-AAC--U-U--U--G-GAAUGGAGAUGGUCGUCCGAU-CGA-G-CCC-U--G-C-GA--A-G-GGA-UCGGUGGGUCGGCUGAAAGGCAGUCGCGG-UGCGAU--CAAUCGCACGACCAGCGUGGUAGACCUAUUCCAU-AGG-ACAGAUCGCUCGGUUGGAU-UG-GUC--G-GGCUU----C--GA-U-A----------C--AC-U----U----A--AC--A--CUG-GUGCGUGU-C-U-CG----ACUCG-G--UGA-G-C-CC-UCGCG-G-U-UG-ACCG--U-GAA--GAGCC---G-CAUCAAA-CU-CACCCU-UUGACCUCAGUU-CAGACAAG
..((.(((.(((((.(((((.(((.....((((.(-(--(------(--.-.-...--.-)--)--)-).))))...((((((.((.((-(((-.-(((-(--.-.-..--)-)-)).-))))).)).)))))).......((((.((-(.((((--(((((...((((((((((.((...((((.....)-)))-))..).)))).))))))))-))-)))--)-.))).----)--))-)-.----------.--..-.----.----.--..--.--.((-(((((.(.-(-(-(.----.(.((-(--(.(-(-(-(.-....)-)-)-).-))))--.-)..--)))))---)-)))))..-..-)))...-))))))))))..-))).))..
>Mantoniella_antarctica_RCC5150
UAUGCCUGCCUGAGCGUCAGUGUGUACCCUCAUAC-C--A------A--U-U-AAU--U-U--U--G-GAAUGGAAAUGGUCGUCCGGU-UGA-G-UCU-C--G-C-AA----G-GGACUCGGUGGGUCGGCUGAAAGGCAGUCGCGG-UGCGAU--CAAUCGCACGAUCAGCGUGGUAGACCUAUUU-AU-AGG-ACAGAUCGCUUGAUUAGGU-UG-GUC--G-GGCUU----C--GA-U-A-------------AC-U----U----A--AC--A--CUG-GUGCGUG--U-U-CG----ACUCG-G--UUG-A-C-CC-UCGCG-G-U-UA-ACCG--U-GAA--GAGCC---G-UAUCAAA-CU-CACCCU-UUGACCUCAGUU-CAGACAAG
..((.(((.(((((.(((((.(((.....((((.(-(--(------(--.-.-...--.-)--)--)-).))))...((((((.((.((-(((-(-(((-(--.-.-..----)-))))))))).)).)))))).......((((.((-(.((((--(((((....(((((((((.((...((((...-.)-)))-))..).)))).)))).)))-))-)))--)-.))).----)--))-)-.-------------..-.----.----.--..--.--.((-(((((.(--(-(-(.----.(.((-(--(.(-(-(-(.-....)-)-)-).-))))--.-)..--)))))---)-)))))..-..-)))...-))))))))))..-))).))..
>Micromonas_pusilla_RCC834_KU244678
UAUGCCUGCCUCAGCGUCAGUGUGUACCCUCAUAC-C--A------ACCU-C-ACG--G-U--U--G-GAAUGGAGAUGGUCGUCCGGU-UGG-G-U-CCU--G-C-AA--A-G-GG-CUCGGCGGGUCGGCUGAAAGGCAGUCGCGG-UGCGAU--CAAUCGCACGAUCAGCGUGGUAGACCUAUUC-UU-AGG-ACAGAUCGCUCGAUCAGAU-UG-AUC--AUCACUU----C--GAUU-A----------C--A------------ACAAC--A--CUG-GCACG-GAUU-U-CG----ACUCG-G-GU-G-U-U-CU-UUACG-GAC--G-CUCG--AAACA--GAGCC---G-UGUC-GU-UU-CACC------------------------
.....................(((.....((((.(-(--(------(((.-.-..)--)-)--)--)-).))))...((((((.((.((-(((-(-(-(((--.-.-..--)-)-))-)))))).)).))))))......(((((.((-((.(((--(((((....(((((((((.((...((((...-.)-)))-))..).)))).)))).)))-))-)))--..)))).----)--))))-.----------.--.------------.....--.--.((-(((((-(..(-(-(.----..(((-(-((-(-(-(-(.-....)-)))--)-))))--)....--)))))---)-))))-).-..-))).------------------------
>Micromonas_sp._RCC1109_KF501031
UAUGCCUGCCUGAGCGUCAGCGUGUACCCUCAUCC-C--A------AC-C-U--CG--G-U--U--G-GAAUGGAGAUGGGCGUCCGAU-CGG-G-U-C-UCGG-C-GA--C-G-AGGCUCGGUGGGUCGGCUGAAAAGCAGUCGCGG-UGCGAC--CGAUCGCACGAUCAGCGUGGUAGACCU-UUA-AUUAGG-ACGGAUCGCUCGGUCAGAU-CG-GAC--A-CACUU----C--GAUU-A----------C--G------------A--AC--A--CUG-GCACG-GA-U-U-CGC---G-UCG-A-GU-G-G-C-CC-UCGCG-GUC-AG--UCG--A-AUA--GAGCC---G-UGUC-AU-CU-CACCUU-UUGACCUCAGUU-CAGACAAG
..((.(((.(((((.(((((.(((.....((((.(-(--(------((-.-.--..--)-)--)--)-).))))...(((.((.((.((-(((-(-(-(-(((.-.-..--)-)-))))))))).)).)).)))......(((((.((-((.(.(--(((((....(((((((((.((...(((-...-...)))-))..).)))).)))).)))-))-).)--.-)))).----)--))))-.----------.--.------------.--..--.--.((-(((((-(.-(-(-(..---.-(((-(-.(-(-(-(-(.-....)-)))-).--)))--)-...--)))))---)-))))-).-..-)))...-))))))))))..-))).))..
>Micromonas_bravo_M1681_FN562452
UAUGCCUGCCUGAGCGUCAGUGUGUACCCUCAUUC-U--A------AUUU-A-ACG--A-U--U--A-GAGUGGAGAUGGGCGUCCGAU-CGG-G-G-C-U--U-C-G-----G-CU-C-CGGUGGGUCGGCUGAAAGACAGUCGCGG-UGCGAC--CGAUCGCACGAUCAGCGUGGUAGACCU-UUU-AC-AGG-ACGGAUCGCUCGAUCAGAU-CG-GAC--A-CACUU----C--GA---A----------C--G--U---------A--AC--AU-CUG-GCGCG-U--U-U-CG----A-UUUCACG--G-G-C-CC-UCGCG-G-C-UG-GUGG--A-GCA--GAGGC---G-CGUC-AU-CU-CACCUU-UUGACCUCAGUU-CAGACAAG
..((.(((.(((((.(((((.(((.....((((((-(--(------(((.-.-..)--)-)--)--)-))))))...(((.((.((.((-(((-(-(-(-.--.-.-.-----)-))-)-)))).)).)).)))........(((.((-((.(.(--(((((....(((((((((.((...(((-...-..-)))-))..).)))).)))).)))-))-).)--.-)))).----)--))---.----------.--.--.---------.--..--..-.((-(((((-(--(-(-(.----.-((((((.--(-(-(-(.-....)-)-)-).-))))--)-)..--)))))---)-))))-).-..-)))...-))))))))))..-))).))..
>Micromonas_polaris_RCC807_KU244668
UAUGCCUGCCUGAGCGUCAGUGUGUACCCUCAUUC-U--A------AUUU-A-ACG--A-U--U--A-GAGUGGAGAUGGGCGUCCGAU-UGG-G-U---U--U-U-UA--C-A-A--CCCGGUGGGUCGACUGAAAGACAGUCGCGG-UGCGAC--CGAUCGCACGAUCAGCGUGGUAGACCU-UUU-UA-AGG-ACGGAUCGCUCGAUCAGAU-UG-GAC--A-CACUU----C--GAAU-G----------C--A------------A--AC--A--CUG-GCACG-U--U-U-CG----AUUUC-G-UU-G-G-U-CU-UUACG--AC-UG-AU-G--AAGCA--GAGGC---G-UGUC-AU-CU-CACC------------------------
.....................(((.....((((((-(--(------(((.-.-..)--)-)--)--)-))))))...(((.((.((.((-(((-(-(---(--.-.-..--.-)-)--)))))).)).)).)))......(.(((.((-((.(.(--(((((....(((((((((.((...(((-...-..-)))-))..).)))).)))).)))-))-).)--.-)))).----)--)).)-.----------.--.------------.--..--.--.((-(((((-(--(-(-(.----.((((-(-((-(-(-(-(.-....)--))-))-))-)--)))..--)))))---)-))))-).-..-))).------------------------
>Micromonas_commoda_RCC804_KU244662
UAUGCCUGCCUGAGCGUCAGUGUGUACCCUCAUAC-C--A------A--U-U-AAU--U-U--U--G-GGAUGGAUAUGGACGUCCGAU-CGAAG-C-C-U--G-C-AA--A-G-GCAUUCGGUGGGUCGGCUGAAAGGCAGUCGCGG-UGCGAC--CGAUCGCACGAUCAGCGUGGUAGACCUAUUA-UU-AGG-ACGGAUCGCUCGGUCAGAU-UG-GUA--A-CACUU----C--GA-U-C----------C--G------------A--AU--A--CUG-GUGCGUGU-C-U-CG----ACUUC-A-UC-G-G-C-CC-UCGCG-G-C-UG-GUGG--A-ACAA-GAGCC---G-UGCC-AU-CU-CACC------------------------
.....................(((.....((((.(-(--(------(--.-.-...--.-)--)--)-).))))...(((.((.((.((-(((((-(-(-(--.-.-..--)-)-)).)))))).)).)).))).......((((.((-((..((--(((((....(((((((((.((...((((...-.)-)))-))..).)))).)))).)))-))-)).--.-)))).----)--))-)-.----------.--.------------.--..--.--.((-(((((.(.-(-(-(.----..(((-(-((-(-(-(-(.-....)-)-)-))-))))--)-....-)))))---)-))))-).-..-))).------------------------
>RCC715_cryo_ITS_consensus_sequence
UAUGCCUGCCUGAGCGUCAGUGUGUCUCCUCAC-CUC--ACCUUUAU--U-G-UAU-AA-AGGUACGAGCGUGGAUCUGGGCGUCCGGA-GUC-U-UUC-GUGUAUAUAAUU-G-AA-AGACUCGGGUCGCCUGAAAAACAGUCGUACGUGCG-A--CUGUCGCAUAACCAACGUGGUAGACCA-CUCCGG-UGG-AC-GAUCGUUCGGUUUGAC-AG-UUG--U-UUACCUAAGUAUGA-U-CUCGACCGAAUU-GACUUUCGCUGUCGA--AA--C--CCGUGCUU-UU--U-UAC-UC--ACUC--U------UCU-CU-UCAUC-G-A-AA--A-G--A-GUAC-CCAAA---AAAG-C--U--U-CACCUU-UUGACCUCAGUU-CAGACAAG
..((.(((.(((((.(((((.(((.....((((-(((--((((((((--.-.-.))-))-))))..))).))))...((((((.((.((-(((-(-(((-(..........)-)-))-)))))).)).)))))).......(((((((..(((-(--((((((...(((((((((.((..(((.-....))-)..-))-.).)))).))))))))-))-)))--)-........))))))-)-.(((((((((..-....))))..)))))--..--.--....((((-((--(-(..-..--.(((--(------(.(-(.-.....-)-)-.)--)-)--)-)...-..)))---))))-)--.--.-)))...-))))))))))..-))).))..
>RCC716_cryo_ITS_consensus_sequence
UAUGCCUGCCUGAGCGUCAGUGUGUCUCCUCAC-CUC--ACCUUUAU--U-G-UAU-AA-AGGUACGAGCGUGGAUCUGGGCGUCCGGA-GUC-U-UUC-GUGUAUAUAAUU-G-AA-AGACUCGGGUCGCCUGAAAAACAGUCGUACGUGCG-A--CUGUCGCAUAACCAACGUGGUAGACCA-CUCCGG-UGG-AC-GAUCGUUCGGUUUGAC-AG-UUG--U-UUACCUAAGUAUGA-U-CUCGACCGAAUU-GACUUUCGCUGUCGA--AA--C--CCGUGCUU-UU--U-UAC-UC--ACUC--U------UCU-CU-UCAUC-G-A-AA--A-G--A-GUAC-CCAAA---AAAG-C--U--U-CACCUU-UUGACCUCAGUU-CAGACAAG
..((.(((.(((((.(((((.(((.....((((-(((--((((((((--.-.-.))-))-))))..))).))))...((((((.((.((-(((-(-(((-(..........)-)-))-)))))).)).)))))).......(((((((..(((-(--((((((...(((((((((.((..(((.-....))-)..-))-.).)))).))))))))-))-)))--)-........))))))-)-.(((((((((..-....))))..)))))--..--.--....((((-((--(-(..-..--.(((--(------(.(-(.-.....-)-)-.)--)-)--)-)...-..)))---))))-)--.--.-)))...-))))))))))..-))).))..
>RCC4222_ITS_consensus_sequence
UAUGCCUGCCUGAGCGUCAGUGUGUCUCCUCAC-CUC--AC-----U--U-U-UAU-UU-U--U--GAGCGUGGAUCUGGGCGUCCGGA-AUC-U-UUU-GU-U-U-UA-UU-G-AA-AGACUCGGGUCGCCUGAAAAACAGUCGUACGUGCG-A--CUGUCGCAUAACCAACGUGGUAGACCA-CUCCGG-UGG-AC-GAUCGUUCGGUUUGAC-AG-UUG--U-UUACCUAAGUAUGA-U-CUCGACCGAAUU-UAUUUCCG-UGUCGA--AA--C--CUGUGCUU-UU--U-UACUCCGCACUU--U------U-U-CUUUCACAAG-A-AA-GA-G--A-GCAAACCAAA---AAAG-C--U--U-CACCUU-UUGACCUCAGUU-CAGACAAG
..((.(((.(((((.(((((.(((.....((((-(((--(.-----(--.-.-.).-..-)--.--))).))))...((((((.((.((-.((-(-(((-(.-.-.-..-.)-)-))-))).)).)).)))))).......(((((((..(((-(--((((((...(((((((((.((..(((.-....))-)..-))-.).)))).))))))))-))-)))--)-........))))))-)-.(((((((.(..-....).))-.)))))--..--.--....((((-((--(-(..(..((.(((--(------(-(-(((....)))-)-))-))-)--.-))..)..)))---))))-)--.--.-)))...-))))))))))..-))).))..
>Bathycoccus_prasinos_SCCAP_K0417_FN562453
UAUGCCUGCCUGAGCGUCAGUGUGUCUCCUCAC-CUC--AC-----U--U-U-UAU-UU-U--U--GAGCGUGGAUCUGGGCGUCCGGA-AUC-U-UUU-GU-U-U-UA-UU-G-AA-AGACUCGGGUCGCCUGAAAAACAGUCGUACGUGCG-A--CUGUCGCAUAACCAACGUGGUAGACCA-CUCCGG-UGG-AC-GAUCGUUCGGUUUGAC-AG-UUG--U-UUACCUAAGUAUGA-U-CUCGACCGAAUU-UAUUUCCG-UGUCGA--AA--C--CUGUGCUU-UU--U-UACUCCGCACUU--U------U-U-CUUUCACAAG-A-AA-GA-G--A-GCAAACCAAA---AAAG-C--U--U-CACCUU-UUGACCUCAGUU-CAGACAAG
..((.(((.(((((.(((((.(((.....((((-(((--(.-----(--.-.-.).-..-.--)--))).))))...((((((.((.((-.((-(-(((-(.-.-.-..-.)-)-))-))).)).)).)))))).......(((((((..(((-(--.(((((...(((((((((.((..(((.-....))-)..-))-.).)))).))))))))-).-)))--)-........))))))-)-.(((((((.(..-....).))-.)))))--..--.--....((((-((--(-(..(..((.(((--(------(-(-(((....)))-)-))-))-)--.-))..)..)))---))))-)--.--.-)))...-))))))))))..-))).))..
>Ostreococcus_sp._RCC143_B_AY586731
UAUGCCUGCCUGAGCGUCAGUGUGUUUCCUCAC-CUCUUA------CC-U-C-UGU-GU-G--A-CGAGCGUGGAUAUGGCCGUCCGGC-GUC-G-UUU-GA-U-U-UA-UC-GAAA-CGAUGCGGGUCGGCUGAAAUACAGUUGCAG-UGCG-U--CAGUCGCACGACCAGCGUGGUAGACCA-CUCCGG-UGG-AC-GAUCGCUCGGUUUGGC-UG-AUG--U-GUCUC---GC--GA-G-AUCUAGUGGAUU-CA--UCCG-ACUAGA--AA--C--CUGUGCAUUUG--G-G-CG---C-CACU-G--G-G-U-U-CA-U-UU--G-A-AC-CU-G--U-GG----CG-----A-U--C-------CAUCGU-AUG-C-----UUUC--ACCUU
.............................((((-((((((------(.-.-.-...-))-)--)-.))).))))...((((((.((.((-(((-(-(((-((-.-.-..-))-.)))-)))))).)).))))))........((((((-((((-(--((((((...(((((((((.((..(((.-....))-)..-))-.).)))).))))))))-))-)))--)-).)).---))--))-.-.(((((((((..-..--))).-))))))--..--.--....((((.((--(-(-((---(-(((.-(--(-(-(-(-(.-.-..--)-)-))-))-)--)-))----))-----.-)--)-------))....-)))-)-----....--.....
>Ostreococcus_sp._RCC2583_JN862916_D
UAUGCCUGCCUGAGCGUCAGUGUGUUUCCUCAC-CACUCA------C--U-U-CGU-GU-G--A-CGUGCGUGGACUUGGCCGUCCGGC-GUC-G-UUC-GU-U-C-UA-CU-G-AA-CGACGCGGGUCGGCUGAAAAGCAGUUGCAG-UGCG-U--CAGUCGCACGACCAGCGUGGUAGACCA-CCUCGG-UGG-AC-GAUCGCUCGGUUUGGC-UG-GCG--U-GUCUC---GC--GA-G-AUCUGGUGGAUUGUGUAUCCG-ACCAGA--GA--C--CUGUGCAUGUG--C-G-CG---C-GUCU-G--G-G-U-U-G--U-UU--C-A-AC-CU-GACU-GCG--UCGUACGUAAUG-C--U--U-CACCUU-UUGACCUCAGUU-CAGACAAG
..((.(((.(((((.(((((.(((.....((((-((((((------(--.-.-...-))-)--)-.))).))))...((((((.((.((-(((-(-(((-(.-.-.-..-.)-)-))-)))))).)).))))))........((((((-((((-(--((((((...(((((((((.((..(((.-....))-)..-))-.).)))).))))))))-))-)))--)-).)).---))--))-.-.((((((((((.....)))).-))))))--..--.--....((((.((--(-(-((---(-(((.-(--(-(-(-(-(--.-..--)-)-))-))-))).-)))--.))))....)))-)--.--.-)))...-))))))))))..-))).))..
>Ostreococcus_tauri_RCC745_C_AY586729
UAUGCCUGCCUGAGCGUCAGUGUGUUUCCUCAC-C-C--A------C--UUC-CAUUGU-G--U-UGUGCGUGGAUGUGGCCGUCCGGCUGGU-G-UGU-GA-U-U-CA-UUUGACA-CACCGCGGGUCGGCUGAAAAACAGUUGCAG-UGCG-C--CCGUCGCACGACCAGCGUGGUAGACCA-CCCCGG-UGG-AC-GAUCGCUCGGUUUGACGUG-GUGU-U-GACUC---GC--GA-G-AUUUGGUGGAUU-UGUAUUCG-ACCAAA--GA--C--CUGUGCAUUUG--G-G-CG---G-CGCU-G--G-G-A-U-UG-U-AU--G-A-UC-CU-G--U-GC----CG-----A-U--C-------CAUCGU-AUG-C-----UU-C--ACCUU
.............................((((-.-(--(------(--.(.-......-)--.-.))).))))...((((((.((.((.(((-(-(((-((-.-.-..-.)).)))-)))))).)).))))))........((((((-((((-(--((((((...(((((((((.((..(((.-....))-)..-))-.).)))).))))))))).)-))).-)-).)).---))--))-.-.((((((((((.-...)))).-))))))--..--.--....((((.((--(-(-((---(-(((.-(--(-(-(-(-(.-.-..--)-)-))-))-)--)-))----))-----.-)--)-------))....-)))-)-----..-.--.....
>Ostreococcus_sp._RCC344_A_AY586736
UAUGCCUGCCUGAGCGUCAGUGUGUUUCCUCAA-A-C--A------CC-U-C-CA-----G--U--GUU--UGGAUAUGGCCGUCCGGC-GGU-G-CGA-GU-U-U-UA-UC-G-CA-CUUCGCGGGACGGCUGAAAAACAGUUGCAG-UGCG-U--CAGUCGCACGACCAGCGUGGUAGACCA-CUCCGG-UGG-AC-GAUCGCUCGGUUUGGC-UG-GCG--U-GUCUC---GC--GA-G-AUUUGGGGGAUU-UAU-UCCG-CCCGAA--GA--C--CUGUGCGUUUG--G-G-CG-C-C-CA-U-G--G---A-UGCA-U-UUU-G-UGUC-UU-G----GU----CG-----A-C--C-------C-UCGUAACG-C-----UU-C--ACCUU
.............................((((-(-(--(------(.-.-.-..-----)--)--)))--)))...((((((.((.((-((.-(-.(.-(.-.-.-..-.)-.-).-).)))).)).))))))........((((((-((((-(--((((((...(((((((((.((..(((.-....))-)..-))-.).)))).))))))))-))-)))--)-).)).---))--))-.-.(((((((((..-...-))).-))))))--..--.--....((((..(--(-(-((-.-(-((-.-(--(---(-(((.-.-...-)-))))-))-)----).----))-----.-)--)-------)-.....)))-)-----..-.--.....
>Mamiella_gilva_PLY197_FN562450
CAUGCCUGCCUGAGCGUCAGCGUGUACCCUCGUAC-C--A------AAUC-U-CGG--U-U--U--G-GAACGGAUCUGGGCGUCCGGU-CGG-G-GCC-G--G-U-AA--G-G-CU-UUCGACGGGUCGCCUGAAAGUGAGUCGCGG-UGCG-UCACG-UCGCACGAUCAGCGUGGUAGACCGAUUU-AU-CGGAAC-GAUCGCUCGAUCAGA--CGUGUCGGA-UGCG-----C--GA---A----------C--CC-----------A--AC--CAACUC-GCCC--G--UGG-CG----U-GUU-G--U-G-GAC-CC-UCGCG-G-C-CC-UCAA--C-GCA--GUCAC---G-GG-C-GU-UUUCACCUU-UUGACCUCAGUU-CAGACAAG
..((.(((.(((((.(((((.(((.....((((.(-(--(------(((.-.-..)--)-)--)--)-).))))...((((((.((.((-(((-(-(.(-.--.-.-..--.-)-.)-)))))).)).))))))........(((((.-((((-(..((-((....(((((((((.((...((((...-.)-))).))-.).)))).)))).))--)).))..).-))))-----)--))---.----------.--..-----------.--..--.((..(-((((--(--(((-(.----.-((.-.--.-(-(..-..-.....-.-)-.)-....--.-)).--)))))---)-))-)-).-.)))))...-))))))))))..-))).))..
>Mantoniella_beaufortii_RCC2497_JQ413370
UAUGCCUGCCUGAGCGUCAGUGUGUACCCUCACCC-C--A------C--U-U-AGG--U-G--U--G-GAGUGGAGAUGGGCGUCCGAU-UGU-G-CGC-U--G-C-GA--A-G-CG-CGGGGUGGGUCGUCUGAAAGGCAGUCGCGG-UGCGAU--CAAUCGCACGAUCAGCGUGGUAGACCUAUUCCAU-AGG-ACGGAUCGCUCGAUUAGGU-UG-GUU--G-GACUU----C--GA-UUA----------C--AC-U----U----A--AA--C--CUG-GUGC-UGG-U-U-CG----ACUCG-G--C-GCG-C-CC-UGGCG-G-C-GC-GCGG--U-GAA--GAGCC---G-CAUCAAU-CU-CA--------------------------
.....................(.(.....((((.(-(--(------(--.-.-...--.-)--)--)-).))))...((((((.((.((-(.(-(-(((-(--.-.-..--)-)-))-)).))).)).))))))......(((((.((-(.((((--(((((....(((((((((.((...((((.....)-)))-))..).)))).)))).)))-))-)))--)-.))).----)--))-)).----------.--..-.----.----.--..--.--.((-((((-.((-(-(-(.----.(.(.-(--(-(((-(-(.-....)-)-)-))-)).)--.-)..--)))))---)-)))))..-).-).--------------------------
>Micromonas_commoda_CCMP494_AY955008
UAUGCCUGCCUGAGCGUCAGUGUGUACCCUCA-AC-CC-A------A--U-U-AAU--U-U--U--G-GGAUGGAAAUGGACGUCCGAU-CGGAG-C-C-U--G-C-GA--A-G-GU-UUCGAUGGGUCGGCUGAAAGGCAGUCGCGG-UGCGAC--CGAUCGCACGAUCAGCGUGGUAGACCUAUUC-AU-AGG-ACGGAUCGCUCGGUCAGAU-CG-GUA--A-CACUU----C--GA-U-C----------C--G------------A--AU--A--CUG-GUGCGUGU-C-U-CG----ACUCU-G--CGA-G-C-CC-UCGCG-G-C-UG-GUGG--A-AUAA-GAGCC---G-UGCC-AU-CU-CACUUU-UUGACCUCAGUU-CAGACAAG
..((.(((.(((((.(((((.(((.....(((-.(-((-(------(--.-.-...--.-)--)--)-)).)))...(((.((.((.((-(((((-(-(-(--.-.-..--)-)-))-)))))).)).)).))).......((((.((-((..((--(((((....(((((((((.((...((((...-.)-)))-))..).)))).)))).)))-))-)).--.-)))).----)--))-)-.----------.--.------------.--..--.--.((-(((((.(.-(-(-(.----..(((-(--(.(-(-(-(.-....)-)-)-).-))))--)-....-)))))---)-))))-).-..-)))...-))))))))))..-))).))..
>Micromonas_commoda_CCMP489_AY955002
UAUGCCUGCCUGAGCGUCAGUGUGUACCCUCA-CC-CC-A------A--U-U-AAU--U-U--U--G-GGAUGGAAAUGGACGUCCGAU-CGGAA-C-C-U--G-C-GA--A-G-GU-UUCGAUGGGUCGGCUGAAAGGCAGUCGCGG-UGCGAC--CGAUCGCACGAUCAGCGUGGUAGACCUAUUC-UU-AGG-ACGGAUCGCUCGGUCAGAU-CG-GUA--A-CACUU----C--GA-U-C----------C--G------------A--AU--A--CUG-GUGCGUGU-C-U-CG----ACUCC-G--CGG-G-C-CC-UCGCG-G-C-UG-GUGG--A-AUAA-GAGCC---G-UGCC-AU-CU-CACCUU-UUGACCUCAGUU-CAGACAAG
..((.(((.(((((.(((((.(((.....(((-.(-((-(------(--.-.-...--.-)--)--)-)).)))...(((.((.((.((-(((((-(-(-(--.-.-..--)-)-))-)))))).)).)).))).......((((.((-((..((--(((((....(((((((((.((...((((...-.)-)))-))..).)))).)))).)))-))-)).--.-)))).----)--))-)-.----------.--.------------.--..--.--.((-(((((.(.-(-(-(.----..(((-(--(.(-(-(-(.-....)-)-)-).-))))--)-....-)))))---)-))))-).-..-)))...-))))))))))..-))).))..
>Mantoniella_beaufortii_RCC2288_JQ413369
UAUGCCUGCCUGAGCGUCAGUGUGUACCCUCACCC-C--A------C--U-U-AGG--U-G--U--G-GAGUGGAGAUGGGCGUCCGAU-UGC-G-UGC-U--G-C-GA--A-G-CG-CGGGGUGGGUCGUCUGAAAGGCAGUCGCGG-UGCGAU--CAAUCGCACGAUCAGCGUGGUAGACCUAUUCCAU-AGG-ACGGAUCGCUCGAUUUGGU-UG-GUU--G-GACUU----C--GA-UUA----------C--AC-U----U----A--AA--C--CUG-GUGC-UGG-U-U-CG----ACUCG-G--C-GCG-C-CC-UCGCG-G-C-GC-GCGG--U-GAA--GAGCC---G-CAUCAAU-CU-CA-CCC----------------------
.....................(.(.....((((.(-(--(------(--.-.-...--.-)--)--)-).))))...((((((.((.((-(.(-(-(((-(--.-.-..--)-)-))-)).))).)).))))))......(((((.((-(.((((--(((((....(((((((((.((...((((.....)-)))-))..).)))).)))).)))-))-)))--)-.))).----)--))-)).----------.--..-.----.----.--..--.--.((-((((-.((-(-(-(.----.(.(.-(--(-(((-(-(.-....)-)-)-))-)).)--.-)..--)))))---)-)))))..-).-).-...----------------------

## Sheet: S2. 18S_Blast
Table S2. Blast 10 best hits for the novel Mantoniella tinhauana strain 18S gene (1,784 bp) against NCBI's nr database. The 18S sequence accession number, grade (“a weighted score
for the hit comprised of the E-value, the pairwise identity, and the coverage”), description of the cultured/uncultured strain, the publication and location of sampling.
18S Accession	Blast Hit Grade	Strain Description	18S sequence publication	Sampling Location
X73999	0.997	Mantoniella squamata CCAP 1965	Kranz et al 1995 (84)	North Sea, UK salt marsh seawater
KU743490	0.995	Uncultured Chlorophyta clone 08B03P20	Lin et al 2017 (33)	West Pacific, coastal Taiwan seawater
KU743480	0.995	Uncultured Chlorophyta clone 08B03P04	Lin et al 2017 (33)	West Pacific, coastal Taiwan seawater
KU743545	0.995	Uncultured Chlorophyta clone 10D10P25	Lin et al 2017 (33)	West Pacific, coastal Taiwan seawater
KU743495	0.995	Uncultured Chlorophyta clone 08B03P94	Lin et al 2017 (33)	West Pacific, coastal Taiwan seawater
AF525874	0.991	Uncultured marine eukaryote clone UEPACMp5	Worden 2006 (29)	East Pacific, coastal California seawater
FR874775	0.991	Uncultured marine picoeukaryote isolate ws_164, clone 1816A12	Newbold et al 2012 (85)	North Sea, Norwegian fjord seawater
AF525867	0.99	Uncultured marine eukaryote clone UEPAC40p3	Worden 2006 (29)	East Pacific, coastal California seawater
KU612123	0.99	Micromonas commoda isolate RCC299	van Baren et al 2016 (86)	South Pacific, coastal New Caledonia seawater
FR874391	0.989	Uncultured marine picoeukaryote isolate ws_96, clone 1802E04	Newbold et al 2012 (85)	North Sea, Norwegian fjord seawater

## Sheet: S3. Tara_Env
Table S3. Environmental (blue) and mapping (green) data for Tara Oceans > 0.8 μm metagenomic read samples used in this study, mapped against M. tinhauana and M. pusilla.
One sample, ERR4691758, was excluded because environmental data was missing.
Accession	Station	Latitude	Longitude	Depth [m]	Fraction lower [µm]	Fraction upper [µm]	Year	Month	Temp [°C]	Conducti-vity [mS/cm]	Salinity [PSU]	Density (σθ) [kg/m^3]	O2 [µmol/kg]	Nitrate [NO3] [µmol/l]	Chl a [mg/m^3]	Total Reads	M. tinhauana Mapped Reads	M. tinhauana RPKM	M. pusilla Mapped Reads	M. pusilla RPKM
ERR1726556	TARA_122	-8.9971	-139.196	5	0.8	>0.80	2011	7	26.6047	55.2703	35.3703	23.1229	187.077	5.66037	0.116031	219168378	1242091	0.141438	2002597	0.415328
ERR1726564	TARA_124	-9.1504	-140.522	5	0.8	>0.80	2011	8	26.5724	55.2553	35.384	23.1436	190.378	4.96555	0.200086	307257436	1530578	0.12432	2183956	0.323085
ERR1726567	TARA_111	-16.9601	-100.633	5	0.8	>0.80	2011	5	22.7818	52.0357	35.9827	24.7425	209.1	3.15	0.091501	410263594	2067841	0.125789	3904475	0.432589
ERR1726572	TARA_083	-54.3739	-65.1342	5	0.8	>0.80	2010	12	7.12605	33.8089	33.2542	26.0266	294.229	13.5925	0.250091	378489094	2898793	0.191141	4728544	0.567871
ERR1726576	TARA_136	17.0854	-118.891	5	0.8	>0.80	2011	11	24.6123	52.0325	34.5247	23.0995	201.518	0	0.120123	405428908	1140734	0.0702197	1874931	0.210207
ERR1726589	TARA_151	36.1715	-29.023	5	0.8	>0.80	2012	3	17.303	46.6164	36.2296	26.3856	232.287	0.296016	0.0565947	446141926	1481113	0.0828523	2536081	0.258384
ERR1726602	TARA_110	-2.0133	-84.589	5	0.8	>0.80	2011	5	23.8882	51.9318	35.0124	23.6842	191.913	8.07408	0.177577	134542966	589770	0.109398	926705	0.313081
ERR1726628	TARA_102	-5.2529	-85.1545	5	0.8	>0.80	2011	4	24.9589	52.7143	34.7645	23.1767	204.421	13.0107	0.209096	349767820	1489040	0.106247	2337225	0.303736
ERR1726656	TARA_100	-13.0023	-95.9759	5	0.8	>0.80	2011	4	25.3495	54.5615	35.8288	23.8611	201.011	5.0053	0.160775	61586988	334388	0.135504	597504	0.440989
ERR1726676	TARA_142	25.5264	-88.394	5	0.8	>0.80	2012	1	24.9846	54.6397	36.1773	24.2364	195.541	0	0.077313	341728284	916439	0.0669286	1430617	0.190291
ERR1726679	TARA_147	33.061	-66.5435	5	0.8	>0.80	2012	2	20.1507	49.9946	36.5748	25.9235	213.352	0.676878	0.0661313	369988406	1528144	0.103078	2248266	0.276208
ERR1726693	TARA_145	39.2305	-70.0377	5	0.8	>0.80	2012	2	13.9937	42.0643	35.1215	26.2826	236.789	5.01314	0.13043	371190222	2216033	0.148994	6429848	0.787372
ERR1726714	TARA_125	-8.9111	-142.557	5	0.8	>0.80	2011	8	26.806	55.5628	35.4265	23.1014	187.332	5.46012	0.126301	337736362	1913298	0.141382	3055015	0.411161
ERR1726719	TARA_093	-34.0614	-73.1066	5	0.8	>0.80	2011	3	18.123	45.2215	34.316	24.718	243.041	0	0.275165	385198654	1712448	0.110949	3611749	0.426195
ERR1726730	TARA_139	6.4998	-94.9527	5	0.8	>0.80	2011	12	26.3966	52.041	33.2054	21.5574	183.942	2.96929	0.301948	387867270	1473126	0.0947864	2089251	0.244841
ERR1726733	TARA_080	-40.6511	-52.182	5	0.8	>0.80	2010	11	19.9346	48.6088	35.6227	25.2553	222.466	0	0.0804473	407117562	1416320	0.0868222	2847147	0.317882
ERR1726762	TARA_123	-8.9068	-140.283	5	0.8	>0.80	2011	7	26.5867	55.2304	35.3551	23.1171	189.67	4.80513	0.125089	285248324	1225258	0.1072	1839392	0.293108
ERR1726807	TARA_109	1.9928	-84.5766	5	0.8	>0.80	2011	5	27.4975	53.5261	33.4724	21.4087	199.691	1.6736	0.2127	120954252	525734	0.108476	856043	0.321699
ERR1726816	TARA_132	31.5213	-158.996	5	0.8	>0.80	2011	10	25.1646	53.5025	35.1902	23.4349	197.725	0	0.0455867	418450432	1669387	0.099564	2904410	0.315493
ERR1726817	TARA_150	35.9346	-37.3032	5	0.8	>0.80	2012	3	17.6271	47.015	36.2853	26.3494	229.368	0.120853	0.126385	449366460	1666336	0.0925447	2107760	0.213205
ERR1726835	TARA_144	36.3698	-72.9669	5	0.8	>0.80	2012	1	22.9393	52.7326	36.3948	25.0097	199.807	1.03724	0.0841163	377127734	893944	0.0591577	1394791	0.168111
ERR1726851	TARA_128	0.0003	-153.676	5	0.8	>0.80	2011	9	26.2184	54.5277	35.129	23.0627	180.674	2.96409	0.192896	408626976	1638992	0.100101	2176197	0.242073
ERR1726863	TARA_148	31.6948	-64.2489	5	0.8	>0.80	2012	2	20.4812	50.371	36.5967	25.8516	213.689	1.00992	0.0723693	370538894	866665	0.0583723	1230325	0.150925
ERR1726864	TARA_137	14.2035	-116.626	5	0.8	>0.80	2011	12	26.4786	53.0222	33.848	22.0152	195.772	3.74079	0.189524	402209568	1772541	0.109985	2767948	0.312811
ERR1726884	TARA_135	32.9986	-121.77	5	0.8	>0.80	2011	10	17.4624	43.585	33.4683	24.2294	226.894	0	0.198287	384323366	1328724	0.0862834	2051440	0.242626
ERR1726914	TARA_131	22.7598	-157.957	5	0.8	>0.80	2011	9	26.2753	54.7871	35.273	23.1534	194.93	0	0.0440437	362427116	1413722	0.0973493	3016451	0.378313
ERR1726980	TARA_152	43.6792	-16.8344	5	0.8	>0.80	2012	3	14.3168	43.3179	35.9917	26.8863	242.84	3.20922	0.140891	402718294	1330057	0.0824249	1575368	0.17781
ERR1740325	TARA_084	-60.2287	-60.6476	5	0.8	>0.80	2011	1	1.9034	29.6271	33.7198	26.9578	338.526	24.9032	0.11938	68300942	1180913	0.4315	2307655	1.53575
ERR1740328	TARA_065	-35.1728	26.2868	5	0.8	5	2010	7	21.7636	50.2767	35.4496	24.6296	207.581		0.127133	112556442	96997	0.0215069	219437	0.0886167
ERR4691706	TARA_050	-21.4966	56.9011	5	0.8	5	2010	5	27.5493	55.6828	34.9497	22.5039	194.357	0.583605	0.0240063	416985868	1547277	0.0926054	3266229	0.356042
ERR4691714	TARA_106	-0.0283	-84.5862	5	0.8	>0.80	2011	5	25.7026	53.1494	34.5172	22.7618	194.915	6.04706	0.159226	317080726	1400081	0.110198	2381769	0.341433
ERR4691715	TARA_113	-23.1108	-134.933	5	0.8	>0.80	2011	6	23.7911	53.8013	36.5149	24.8512	202.996	0	0.0740623	316394076	933732	0.0736518	1185223	0.170274
ERR4691720	TARA_116	-23.2329	-134.961	5	0.8	>0.80	2011	6	23.9903	53.9759	36.4836	24.7681	197.847	0	0.0992697	370397636	2955827	0.199159	2925703	0.359036
ERR4691721	TARA_117	-23.1571	-135.018	5	0.8	>0.80	2011	7	23.9491	53.923	36.4771	24.7754	197.716	0	0.101203	349085756	2955127	0.211268	2492627	0.324565
ERR4691725	TARA_097	-28.1698	-107.383	5	0.8	>0.80	2011	3	24.7164	54.1799	36.049	24.2211	200.811	0.107906	0.028471	443059990	1255737	0.0707336	2252547	0.231093
ERR4691743	TARA_095	-31.4424	-93.9597	5	0.8	>0.80	2011	3	22.4257	50.3181	34.934	24.0485	211.152	0.006109	0.0592047	293624012	1412974	0.120097	2433170	0.376666
ERR4691744	TARA_019	34.2116	13.7684	5	0.8	5	2009	11	21.8213	54.0721	38.4146	26.8661	233.879		0.0331797	380444530	1476793	0.0968763	2938637	0.3511
ERR4691748	TARA_021	37.5057	17.2174	5	0.8	5	2009	11	19.4673	51.2719	38.2478	27.3834	211.595		0.052549	412345804	1158946	0.0701441	1920280	0.21168
ERR4691751	TARA_053	-13.0833	46.971	5	0.8	5	2010	5	28.9154	57.0679	34.9076	22.0233	193.594	0.532471	0.0220973	296086826	1139903	0.0960812	2036371	0.312618
ERR4691755	TARA_054	-12.807	45.2247	5	0.8	5	2010	5	29.3058	57.5644	34.9629	21.9343	189.679		0.058456	301203960	1514625	0.125497	3072243	0.463629
ERR4691765	TARA_071	-9.3	-9.5587	5	0.8	>0.80	2010	9	23.8044	53.6272	36.37	24.7376	201.167	0	0.0860133	353155508	1266720	0.0895167	2542402	0.327231
ERR4691770	TARA_091	-34.161	-73.0995	5	0.8	5	2011	2	17.6085	44.7898	34.3805	24.8933	229.394		1.23592	435609764	1469231	0.0841748	3370045	0.351653
ERR4691773	TARA_087	-63.8768	-56.0916	5	0.8	>0.80	2011	1	-0.27325	28.2087	34.2014	27.4747	392.56		8.72295	369111804	4900685	0.331351	11254972	1.386
ERR4691780	TARA_086	-64.3595	-53.0063	5	0.8	>0.80	2011	1	-0.494375	27.3248	33.2544	26.7182	398.312	19.5638	0.131794	280631606	1313142	0.116779	1901022	0.307912
ERR4691781	TARA_088	-63.4015	-56.7938	5	0.8	>0.80	2011	1	-0.763425	27.9672	34.432	27.6836	335.243		1.69903	323268510	3564225	0.275164	7633674	1.07336
ERR4691785	TARA_089	-57.7338	-67.1084	5	0.8	>0.80	2011	1	5.8264	33.3693	34.0449	26.8197	289.726		1.70635	389320136	1214156	0.0778318	1482845	0.173127
ERR4691787	TARA_096	-29.7238	-101.16	5	0.8	>0.80	2011	3	23.8453	52.8825	35.7687	24.2695	204.542	0.149932	0.0290787	383625500	1704673	0.110898	3145835	0.372739
ERR4691792	TARA_094	-32.7971	-87.0693	5	0.8	>0.80	2011	3	21.1216	48.6675	34.6825	24.2193	219.015	0	0.0872457	313648712	1515988	0.120626	2276432	0.329904
ERR4691800	TARA_127	-6.6499	-152.424	5	0.8	>0.80	2011	8	27.0677	55.8219	35.4122	23.007	188.436	5.06463	0.139813	319802846	1504541	0.117412	2352539	0.334372
ERR4691807	TARA_129	6.671	-153.066	5	0.8	>0.80	2011	9	28.2954	56.1844	34.7495	22.11	185.285	0	0.145559	396272872	1742172	0.10972	3496795	0.401099
ERR4691812	TARA_099	-21.146	-104.787	5	0.8	>0.80	2011	4	23.8893	53.4159	36.1376	24.5391	203.38	0	0.0408917	321553134	1568522	0.121738	2576068	0.36415
ERR4691822	TARA_133	35.3671	-127.742	5	0.8	>0.80	2011	10	19.248	44.8301	33.0701	23.4843	223.159	0	0.0796523	424507450	1601058	0.0941263	2082916	0.22303
ERR4691825	TARA_119	-23.0244	-134.923	5	0.8	>0.80	2011	7	23.6621	53.6672	36.5173	24.8912	206.475	0	0.0318693	252119948	1280946	0.126798	1444392	0.260408
ERR4691828	TARA_121	-23.073	-135.018	5	0.8	>0.80	2011	7	24.2327	54.2078	36.4614	24.679	201.681	0	0.00632633	350551302	1392012	0.0991016	2926910	0.379519
ERR4691833	TARA_126	-11.9873	-151.05	5	0.8	>0.80	2011	8	26.6897	56.1802	35.961	23.5413	188.629	0	0.095314	274235744	1672337	0.152191	2742298	0.454534
ERR4691836	TARA_134	32.7526	-122.001	5	0.8	>0.80	2011	10	17.4624	43.585	33.4683	24.2294	226.894	0	0.198287	320480286	1366150	0.106386	2067142	0.293187
ERR4691838	TARA_138	6.3332	-102.943	5	0.8	>0.80	2011	12	26.6055	52.6944	33.5204	21.729	196.203	0.803918	0.062472	301607156	877019	0.0725699	1393521	0.210014
ERR4691840	TARA_143	29.6394	-79.5395	5	0.8	>0.80	2012	1	24.8122	54.5102	36.2191	24.3205	194.679	0.492301	0.056921	340001392	582885	0.042785	885441	0.118374
ERR4691841	TARA_130	11.2723	-152.371	5	0.8	>0.80	2011	9	27.5021	54.9707	34.482	22.1674	187.241	0	0.053948	431886324	1788863	0.103371	3407126	0.358587
ERR4691846	TARA_140	7.4122	-79.3017	5	0.8	>0.80	2011	12	26.5557	46.1985	28.9227	18.2862	205.411	0	0.100662	359022234	878845	0.0610914	1915746	0.242545
ERR4691850	TARA_141	9.8481	-80.0454	5	0.8	>0.80	2011	12	27.1673	55.0762	34.8051	22.518	195.503	0	0.0484727	296120934	966775	0.081479	1519933	0.233309
ERR4691851	TARA_146	34.6712	-71.3093	5	0.8	>0.80	2012	2	19.3128	49.0379	36.5131	26.0976	213.964	1.27972	0.0811387	387597060	1460621	0.0940473	1628867	0.191021
ERR4691853	TARA_149	34.1132	-49.9181	5	0.8	>0.80	2012	3	18.8255	48.4094	36.4127	26.1469	220.949	0.808032	0.105414	413643586	1858991	0.112161	3798515	0.417411
ERR4691855	TARA_090	-39.6466	-76.9634	5	0.8	5	2011	2	17.0268	43.6267	33.8665	24.6384	234.166		1.33182	249075194	810214	0.0811818	1285797	0.234649
ERR538173	TARA_023	42.2038	17.715	5	0.8	5	2009	11	17.2117	48.7929	38.2281	27.9429	221.782		0.0589393	397044232	1100004	0.0691425	1852586	0.212088
ERR538178	TARA_030	33.9179	32.898	5	5	20	2009	12	20.4425	53.7631	39.4231	28.0195	207.614	0.188705	0.0344067	310712790	1660364	0.133362	3318393	0.48545
ERR538184	TARA_023	42.2038	17.715	5	5	20	2009	11	17.2117	48.7929	38.2281	27.9429	221.782		0.0589393	409775668	2939636	0.179035	6262683	0.694689
ERR538186	TARA_030	33.9179	32.898	5	0.8	5	2009	12	20.4425	53.7631	39.4231	28.0195	207.614	0.188705	0.0344067	430029974	1420532	0.0824407	2887966	0.30526
ERR599237	TARA_078	-30.1367	-43.2899	5	0.8	>0.80	2010	11	20.0778	49.6182	36.3255	25.7541	221.138	0.025333	0.0298943	361001630	1425089	0.0985195	2584051	0.325363
ERR599238	TARA_067	-32.2401	17.7103	5	0.8	>0.80	2010	9	13.0432	40.8739	34.8707	26.2841	252.631	1.26461	1.04458	351617480	1872898	0.132933	4738723	0.612586
ERR599253	TARA_076	-20.9354	-35.1803	5	0.8	>0.80	2010	10	23.3748	54.0819	37.0766	25.4002	206.232	0.185971	0.0235047	216731248	1193379	0.137419	2001228	0.419712
ERR599261	TARA_066	-34.9449	17.9189	5	0.8	5	2010	7	15.0134	43.3071	35.3233	26.2141	239.937	2.42629	0.17458	249842444	1344728	0.134325	1871535	0.340493
ERR599266	TARA_064	-29.5019	37.9889	5	0.8	5	2010	7	22.2414	50.6273	35.3247	24.397	210.239	0	0.0826703	305166002	1132017	0.0925777	1442973	0.21493
ERR599267	TARA_072	-8.7789	-17.9099	5	0.8	>0.80	2010	10	25.0644	55.0465	36.4168	24.3931	199.135	0.416799	0.0507297	323224918	941105	0.0726646	1394306	0.196078
ERR599280	TARA_052	-16.957	53.9801	5	0.8	5	2010	5	27.9565	55.5361	34.5455	22.0676	191.628	0.532471	0.0759957	378414006	1545106	0.101901	2346957	0.281912
ERR599281	TARA_085	-62.0385	-49.529	5	0.8	>0.80	2011	1	0.73159	29.1546	34.3275	27.5218	344.812	29.7338	0.202883	316275844	3880805	0.306228	4508350	0.647929
ERR599293	TARA_082	-47.1863	-58.2902	5	0.8	>0.80	2010	12	7.57942	34.9481	34.0502	26.5896	303.148	18.4342	0.361112	296217814	1333895	0.112383	1879368	0.288388
ERR599297	TARA_068	-31.0266	4.665	5	0.8	>0.80	2010	9	16.8632	45.5473	35.6866	26.0744	234.476	1.10387	0.251114	313032890	1023099	0.0815675	1275445	0.185203
ERR599331	TARA_070	-20.4091	-3.1759	5	0.8	>0.80	2010	9	19.77	49.3321	36.3584	25.8595	215.201	1.76308	0.0708487	285707486	879731	0.0768454	1365534	0.217249
ERR868355	TARA_048	-9.3921	66.4228	5	0.8	20	2010	4	29.8181	56.9603	34.1842	21.177	187.35	0	0.036094	363627164	1523959	0.104594	2526058	0.315764
ERR868356	TARA_025	39.3888	19.3905	5	0.8	5	2009	11	18.3192	49.947	38.1853	27.6336	217.81		0.0602917	370809278	1072271	0.0721678	1931531	0.23677
ERR868372	TARA_081	-44.5342	-52.455	5	0.8	5	2010	12	13.6805	41.4091	34.7939	26.0944	255.266	2.43963	0.162909	362982552	2073610	0.142571	3665192	0.458973
ERR868391	TARA_051	-21.5043	54.3563	5	0.8	5	2010	5	27.4884	55.605	34.94	22.5161	194.434	0.532471	0.0341787	352304690	1330374	0.0942421	2644346	0.341174
ERR868393	TARA_018	35.759	14.2574	5	0.8	5	2009	11	21.4867	53.0564	37.8957	26.5653	208.245		0.00514167	337957720	1432446	0.10578	2526264	0.339776
ERR868396	TARA_042	6.0001	73.8955	5	0.8	5	2010	4	30.1278	57.8552	34.5677	21.3589	188.796	0	0.0377103	291147594	1149689	0.09855	1929790	0.301282
ERR868397	TARA_039	18.5918	66.622	5	0.8	5	2010	3	27.0891	57.0995	36.3106	23.6773	193.065	0	0.0632713	305216336	800944	0.0654913	1255684	0.187003
ERR868399	TARA_047	-2.0465	72.1568	5	0.8	20	2010	4	30.1599	58.3996	34.9119	21.6051	187.359	0	0.051113	344480204	1290794	0.0935152	2347063	0.309697
ERR868401	TARA_033	21.9467	38.2517	5	0.8	20	2010	1	27.3097	61.0021	38.9435	25.5912	183.589	0.253501	0.0869297	329145376	1459895	0.110694	2391935	0.330322
ERR868402	TARA_026	38.4761	20.1705	5	0.8	20	2009	11	19.1055	51.009	38.3607	27.5649	213.708		0.0697717	381339400	1723523	0.112796	2604456	0.310443
ERR868403	TARA_022	39.8386	17.4155	5	0.8	5	2009	11	17.2988	48.4522	37.8398	27.6234	221.548		0.106624	410839244	1344226	0.0816563	2014564	0.222887
ERR868412	TARA_016	37.4956	15.4945	5	0.8	5	2009	10	20.8586	52.6728	38.1448	26.9294	208.725		0.0603717	326015094	1129135	0.0864366	1419292	0.197884
ERR868428	TARA_036	20.8183	63.5047	5	0.8	5	2010	3	25.6814	55.8624	36.526	24.2846	209.807	1.54529	0.133058	300100770	1280804	0.106514	2132861	0.323051
ERR868447	TARA_098	-25.8051	-111.72	5	0.8	5	2011	4	25.181	55.1524	36.4016	24.3463	200.408	0	0.0238097	64549118	293159	0.113345	540112	0.380338
ERR868452	TARA_058	-17.5869	42.1893	5	0.8	5	2010	6	26.5505	54.858	35.1145	22.9471	194.862	0.820273	0.0613603	330390600	922224	0.0696624	1253275	0.172423
ERR868456	TARA_024	42.4552	17.9348	5	0.8	20	2009	11	18.478	50.0276	38.1008	27.5223	217.327		0.0647857	321147216	1208922	0.0939471	1937883	0.274283
ERR868460	TARA_032	23.36	37.2183	5	0.8	5	2010	1	25.8117	60.3835	39.7709	26.6982	188.342	0.279747	0.0394977	300746462	896768	0.0744165	1920430	0.290251
ERR868471	TARA_031	27.16	34.835	5	0.8	20	2010	1	25.0281	59.7153	39.9603	27.0862	189.917	0	0.0525323	313614426	1519830	0.120945	2449796	0.355067
ERR868478	TARA_046	-0.6625	73.161	5	0.8	5	2010	4	30.1247	58.6574	35.1113	21.7675	185.755	0.436989	0.0895327	343262538	1473347	0.107119	1853570	0.245447
ERR868486	TARA_041	14.6059	69.9776	5	0.8	5	2010	3	29.1515	58.9781	36.0499	22.7998	187.307	0	0.0439803	395921700	1609440	0.101451	2610979	0.299757
ERR868498	TARA_038	19.0393	64.4913	5	0.8	5	2010	3	26.3136	56.7027	36.618	24.1483	187.739	0.632675	0.0701043	118491544	353125	0.0743756	607687	0.233114
ERR868501	TARA_112	-23.2811	-129.395	5	0.8	5	2011	6	24.2629	54.2118	36.4392	24.6531	201.67	0.167491	0.0248297	386050278	1461356	0.0944717	2490814	0.293274
ERR868504	TARA_020	34.453	14.9538	5	0.8	5	2009	11	21.5215	53.7199	38.4002	26.9407	223.28		0.00752	334186218	1283793	0.0958729	2314514	0.314809
ERR868507	TARA_045	0.0033	71.6428	5	0.8	5	2010	4	30.5935	59.0657	35.0481	21.559	186.022	1.82653	0.0286273	379794958	1086530	0.0713973	1941661	0.232381
ERR868508	TARA_043	4.6599	73.4856	5	0.8	5	2010	4	29.939	57.5986	34.4933	21.3712	190.265	0	0.121821	356644546	1337975	0.0936272	1919738	0.244671

## Sheet: S4. BUSCO_Results
Table S4. BUSCO results from dataset chlorophyta_odb10 on the draft assembly after MaSuRCA, POLCA, SALSA2, anvi'o, and Pilon.
(A) shows the details of the BUSCO search and (B) the general assembly statistics and N50.
(A) BUSCO Results				(B) Assembly Statistics
Complete BUSCOs	1475	0.971		Number of scaffolds	27
Complete and single-copy BUSCOs	1441	0.949		Number of contigs	76
Complete and duplicated BUSCOs	34	0.022		Total length	39.5 Mb
Fragmented BUSCOs	13	0.009		Percent gaps	0.0005
Missing BUSCOs	31	0.02		Scaffold N50	2 Mb
Total BUSCO groups searched	1519			Contigs N50	863 Kb

## Sheet: S5. Scaffolds_GC
Table S5. Scaffold lengths and GC contents. (A) Lengths of M. tinhauana scaffolds assembled in this project. (B) GC contents of whole genome Mamiellales scaffolds
(chromosomes). For each species for which there is a whole genome available, the Big Outlier Chromosome is highlighted in green and the Small Outlier Chromosome is highlighted in
blue. No M. tinhauana scaffolds show significantly lower GC content suggesting BOC or SOC as in previously studied Mamiellophyceae.
(A)				(B)

## Sheet: S6. RM_Repeats
Table S6. Details of the repeat elements identified in the M. tinhauana genome via RepeatModeler and RepeatMasker.
====================================================================
scaffolds:	27
total length:	39517656	bp
bases masked:	5893923	bp (14.9 %)
====================================================================
		number		length		percentage
		-------------------------------------------------------------
Retroelements:		1034		710284	bp	1.8	%
	SINEs	20		2570	bp	0.01	%
	LINEs	298		49936	bp	0.13	%
	CRE/SLACS	298		49936	bp	0.13	%
LTR elements:		716		657778	bp	1.66	%
	Ty1/Copia	434		399268	bp	1.01	%
	Gypsy/DIRS1	229		180095	bp	0.46	%
DNA transposons:		401		140595	bp	0.36	%
	Tc1-IS630-Pogo	37		21720	bp	0.05	%
	Tourist/Harbinger	14		29655	bp	0.08	%
Unclassified:		7931		2245406	bp	5.68	%
Total interspersed repeats:				3096285	bp	7.84	%
Small RNA:		20		2570	bp	0.01	%
Simple repeats:		52329		2605753	bp	6.59	%
Low complexity:		3523		191885	bp	0.49	%
====================================================================

## Sheet: S7. Orthofinder_Stats
Table S7. Orthofinder comparison of 6 Mamiellales proteomes. (A) Overall statistics. (B) Species-specific statistics.
(A) Orthofinder Overall Stats
Number of species	6
Number of genes	54470
Number of genes in orthogroups	50088
Number of unassigned genes	4382
Percentage of genes in orthogroups	92
Percentage of unassigned genes	8
Number of orthogroups	9814
Number of species-specific orthogroups	306
Number of genes in species-specific orthogroups	957
Percentage of genes in species-specific orthogroups	1.8
(B) Orthofinder Species-specific Stats
	Mantoniella tinhauana	Micromonas commoda	Micromonas pusilla	Ostreococcus lucimarinus	Ostreococcus tauri	Bathycoccus prasinos
Number of genes	11115	10077	10246	7403	7743	7886
Number of genes in orthogroups	9827	9390	9262	7132	7465	7012
Number of unassigned genes	1288	687	984	271	278	874
Percentage of genes in orthogroups	88.4	93.2	90.4	96.3	96.4	88.9
Percentage of unassigned genes	11.6	6.8	9.6	3.7	3.6	11.1
Number of orthogroups containing species	7983	8088	7630	6501	6742	6083
Percentage of orthogroups containing species	81.3	82.4	77.7	66.2	68.7	62
Number of species-specific orthogroups	141	49	41	14	28	33
Number of genes in species-specific orthogroups	394	202	144	42	97	78
Percentage of genes in species-specific orthogroups	3.5	2	1.4	0.6	1.3	1

## Sheet: S8. Unique_orthogroups_pfam
Table S8. Pfam domain annotations of Mantoniella tinhauana 188 unique orthogroup genes (deduplicated).
These functional domains are enriched in the novel strain compared to the other available Mamiellales proteomes.
accession	query name	E-value	score	bias	target name	description of target
PF00892.23	evm.model.Mt1.1008	1.3e-13	51.5	16.6	EamA	EamA-like transporter family
PF01554.21	evm.model.Mt1.1046	1.8e-32	112.3	24.8	MatE	MatE
PF00777.21	evm.model.Mt1.114	8.2e-17	61.7	0.1	Glyco_transf_29	Glycosyltransferase family 29 (sialyl transferase)
PF00728.25	evm.model.Mt1.1263	3.6e-32	112.1	0	Glyco_hydro_20	Glycosyl hydrolase family 20, catalytic domain
PF13516.9	evm.model.Mt1.1400	1.1e-11	44	1.2	LRR_6	Leucine Rich repeat
PF13385.9	evm.model.Mt1.1450	1.2e-06	28.8	0.6	Laminin_G_3	Concanavalin A-like lectin/glucanases superfamily
PF06964.15	evm.model.Mt1.1454	3.3e-18	66.5	5.6	Alpha-L-AF_C	Alpha-L-arabinofuranosidase C-termina l domain
PF00728.25	evm.model.Mt1.1462	9.6e-57	193	0	Glyco_hydro_20	Glycosyl hydrolase family 20, catalytic domain
PF03415.17	evm.model.Mt1.1470	1.2e-29	104	0	Peptidase_C11	Clostripain family
PF12799.10	evm.model.Mt1.1540	1.9e-08	34.6	0	LRR_4	Leucine Rich repeats (2 copies)
PF02709.17	evm.model.Mt1.1578	6.3e-07	29.2	0.2	Glyco_transf_7C	N-terminal domain of galactosyltransferase
PF00932.22	evm.model.Mt1.159	1.9e-09	37.9	2.4	LTD	Lamin Tail Domain
PF19193.3	evm.model.Mt1.1608	1.6e-08	34.3	24	Tectonin	Tectonin domain
PF00403.29	evm.model.Mt1.1638	3.5e-12	46.7	0.1	HMA	Heavy-metal-associated domain
PF00400.35	evm.model.Mt1.164	5.6e-45	150.6	3.9	WD40	WD domain, G-beta repeat
PF00777.21	evm.model.Mt1.1656	8.3e-11	42	0	Glyco_transf_29	Glycosyltransferase family 29 (sialyl transferase)
PF13855.9	evm.model.Mt1.167	4.5e-73	241.1	36.3	LRR_8	Leucine rich repeat
PF19193.3	evm.model.Mt1.1671	2.7e-18	66.3	8	Tectonin	Tectonin domain
PF13385.9	evm.model.Mt1.17	1.9e-33	115.8	9	Laminin_G_3	Concanavalin A-like lectin/glucanases superfamily
PF02816.21	evm.model.Mt1.1766	6.9e-60	202.5	0	Alpha_kinase	Alpha-kinase family
PF00685.30	evm.model.Mt1.1785	5.3e-10	39.4	1	Sulfotransfer_1	Sulfotransferase domain
PF00852.22	evm.model.Mt1.1786	1.3e-21	77.2	0	Glyco_transf_10	Glycosyltransferase family 10 (fucosy ltransferase) C-term
PF00233.22	evm.model.Mt1.1868	5e-29	101.8	0	PDEase_I	3'5'-cyclic nucleotide phosphodiester ase
PF13385.9	evm.model.Mt1.2036	2.5e-14	53.8	1.9	Laminin_G_3	Concanavalin A-like lectin/glucanases superfamily
PF13385.9	evm.model.Mt1.2037	5.7e-06	26.6	0.2	Laminin_G_3	Concanavalin A-like lectin/glucanases superfamily
PF00550.28	evm.model.Mt1.2038	1.3e-88	291.4	19.2	PP-binding	Phosphopantetheine attachment site
PF00648.24	evm.model.Mt1.2086	3.9e-52	177.3	0	Peptidase_C2	Calpain family cysteine protease
PF06964.15	evm.model.Mt1.2122	2.6e-20	73.4	0.2	Alpha-L-AF_C	Alpha-L-arabinofuranosidase C-termina l domain
PF11913.11	evm.model.Mt1.2162	6.5e-27	94.9	0.1	DUF3431	Protein of unknown function (DUF3431)
PF14312.9	evm.model.Mt1.2164	3.6e-10	40.1	0.8	FG-GAP_2	FG-GAP repeat
PF00082.25	evm.model.Mt1.2165	4e-40	138	0.9	Peptidase_S8	Subtilase family
PF00082.25	evm.model.Mt1.2259	8.6e-18	64.7	0	Peptidase_S8	Subtilase family
PF10017.12	evm.model.Mt1.2448	5.2e-06	26	0	Methyltransf_33	Histidine-specific methyltransferase, SAM-dependent
PF01661.24	evm.model.Mt1.2533	1e-20	74.1	0	Macro	Macro domain
PF02140.21	evm.model.Mt1.2662	2.1e-10	40.9	0.1	Gal_Lectin	Galactose binding lectin domain
PF19193.3	evm.model.Mt1.2663	4.1e-07	29.7	1	Tectonin	Tectonin domain
PF00397.29	evm.model.Mt1.376	1.4e-06	28.4	0.5	WW	WW domain
PF14312.9	evm.model.Mt1.419	4e-07	30.3	0.1	FG-GAP_2	FG-GAP repeat
PF03110.17	evm.model.Mt1.563	8.3e-07	29.4	5.7	SBP	SBP domain
PF00036.35	evm.model.Mt1.661	7.2e-19	66	0.3	EF-hand_1	EF hand
PF00225.26	evm.model.Mt1.747	3.1e-22	79.1	0	Kinesin	Kinesin motor domain
PF18171.4	evm.model.Mt1.876	3.2e-62	209.3	2.9	LSDAT_prok	SLOG in TRPM, prokaryote
PF05517.15	evm.model.Mt1.985	2.3e-08	34.4	0	p25-alpha	p25-alpha
PF00892.23	evm.model.Mt1.996	1.3e-13	51.5	16.6	EamA	EamA-like transporter family
PF07705.14	evm.model.Mt10.114	4.5e-10	39.8	0.3	CARDB	CARDB
PF07883.14	evm.model.Mt10.184	5.5e-13	48.6	3.7	Cupin_2	Cupin domain
PF05970.17	evm.model.Mt10.265	5.3e-22	78.5	0	PIF1	PIF1-like helicase
PF04969.19	evm.model.Mt10.267	1.3e-07	32.7	0	CS	CS domain
PF00397.29	evm.model.Mt10.86	1.3e-16	60.5	1.2	WW	WW domain
PF12796.10	evm.model.Mt11.130	1.1e-38	131.7	0.4	Ank_2	Ankyrin repeats (3 copies)
PF12796.10	evm.model.Mt11.159	3.7e-40	136.5	14.4	Ank_2	Ankyrin repeats (3 copies)
PF17852.4	evm.model.Mt11.183	3.1e-20	72.7	0	Dynein_AAA_lid	Dynein heavy chain AAA lid domain
PF13855.9	evm.model.Mt11.202	3.5e-151	491.2	211.1	LRR_8	Leucine rich repeat
PF13855.9	evm.model.Mt11.208	1.1e-44	150.2	47.1	LRR_8	Leucine rich repeat
PF00300.25	evm.model.Mt11.26	1e-17	64.6	0.3	His_Phos_1	Histidine phosphatase superfamily (branch 1)
PF00300.25	evm.model.Mt11.28	9.6e-18	64.7	0.3	His_Phos_1	Histidine phosphatase superfamily (branch 1)
PF13884.9	evm.model.Mt11.294	1.7e-10	41.1	0	Peptidase_S74	Chaperone of endosialidase
PF03567.17	evm.model.Mt11.300	2.2e-08	34.7	0	Sulfotransfer_2	Sulfotransferase family
PF12796.10	evm.model.Mt11.301	1e-18	67.8	0.1	Ank_2	Ankyrin repeats (3 copies)
PF13402.9	evm.model.Mt11.335	1e-12	48.3	0.2	Peptidase_M60	Peptidase M60, enhancin and enhancin-like
PF03110.17	evm.model.Mt11.346	7.8e-07	29.5	5.4	SBP	SBP domain
PF13676.9	evm.model.Mt11.395	8.9e-15	55.5	0	TIR_2	TIR domain
PF14295.9	evm.model.Mt11.46	6.2e-06	26.2	0.6	PAN_4	PAN domain
PF14295.9	evm.model.Mt11.49	7.9e-06	25.8	0.6	PAN_4	PAN domain
PF05970.17	evm.model.Mt11.74	4.5e-50	170.9	0	PIF1	PIF1-like helicase
PF02668.19	evm.model.Mt11.76	2.3e-31	109.7	0	TauD	Taurine catabolism dioxygenase TauD, TfdA family
PF13855.9	evm.model.Mt12.1	1.3e-54	181.9	47.1	LRR_8	Leucine rich repeat
PF01036.21	evm.model.Mt12.227	7.2e-17	61.7	12.1	Bac_rhodopsin	Bacteriorhodopsin-like protein
PF01344.28	evm.model.Mt12.314	5.2e-16	58.1	1.4	Kelch_1	Kelch motif
PF13843.9	evm.model.Mt12.319	1.3e-18	67.6	0	DDE_Tnp_1_7	Transposase IS4
PF13385.9	evm.model.Mt12.386	6.3e-43	146.6	17	Laminin_G_3	Concanavalin A-like lectin/glucanases superfamily
PF02140.21	evm.model.Mt12.39	8.6e-10	39	0	Gal_Lectin	Galactose binding lectin domain
PF13499.9	evm.model.Mt12.397	9.2e-09	35.8	0	EF-hand_7	EF-hand domain pair
PF18181.4	evm.model.Mt13.167	1.3e-10	41.5	0.2	SLATT_1	SMODS and SLOG-associating 2TM effect or domain 1
PF13385.9	evm.model.Mt13.275	5.5e-49	166.3	9.2	Laminin_G_3	Concanavalin A-like lectin/glucanases superfamily
PF03972.17	evm.model.Mt13.288	3.5e-51	174	0.2	MmgE_PrpD	MmgE/PrpD N-terminal domain
PF03567.17	evm.model.Mt13.32	3.9e-06	27.3	0	Sulfotransfer_2	Sulfotransferase family
PF01036.21	evm.model.Mt14.157	1.6e-35	122.8	12.2	Bac_rhodopsin	Bacteriorhodopsin-like protein
PF00069.28	evm.model.Mt14.175	3.8e-36	125	0	Pkinase	Protein kinase domain
PF00069.28	evm.model.Mt14.178	2.8e-36	125.4	0	Pkinase	Protein kinase domain
PF13920.9	evm.model.Mt14.179	3.7e-11	42.8	7.5	zf-C3HC4_3	Zinc finger, C3HC4 type (RING finger)
PF00397.29	evm.model.Mt14.18	3.3e-15	56	14.4	WW	WW domain
PF00225.26	evm.model.Mt14.202	2e-33	115.9	0	Kinesin	Kinesin motor domain
PF13385.9	evm.model.Mt14.299	5.6e-82	273.4	32.7	Laminin_G_3	Concanavalin A-like lectin/glucanases superfamily
PF13385.9	evm.model.Mt14.52	1e-76	256.3	29.4	Laminin_G_3	Concanavalin A-like lectin/glucanases superfamily
PF13405.9	evm.model.Mt15.113	1.1e-06	28.1	0.1	EF-hand_6	EF-hand domain
PF13604.9	evm.model.Mt15.128	2.3e-13	50.4	1.6	AAA_30	AAA domain
PF03351.20	evm.model.Mt15.147	1.3e-52	177.4	1.9	DOMON	DOMON domain
PF03351.20	evm.model.Mt15.148	5.8e-148	485.4	22.8	DOMON	DOMON domain
PF10558.12	evm.model.Mt15.196	1.1e-27	97.3	8.6	MTP18	Mitochondrial 18 KDa protein (MTP18)
PF00754.28	evm.model.Mt15.246	3.1e-07	30.7	3.7	F5_F8_type_C	F5/8 type C domain
PF04212.21	evm.model.Mt15.81	1.6e-18	66.6	2.8	MIT	MIT (microtubule interacting and transport) domain
PF00550.28	evm.model.Mt16.1	2.2e-67	223.4	7.1	PP-binding	Phosphopantetheine attachment site
PF00397.29	evm.model.Mt16.60	1.1e-15	57.5	14.7	WW	WW domain
PF04969.19	evm.model.Mt17.2	3.8e-07	31.2	0	CS	CS domain
PF02902.22	evm.model.Mt17.37	1e-07	32.1	0.1	Peptidase_C48	Ulp1 protease family, C-terminal catalytic domain
PF05970.17	evm.model.Mt17.4	6.3e-15	55.2	0.7	PIF1	PIF1-like helicase
PF00397.29	evm.model.Mt17.46	1.1e-08	35.1	0.5	WW	WW domain
PF00494.22	evm.model.Mt18.146	1.4e-45	156	5.8	SQS_PSY	Squalene/phytoene synthase
PF13385.9	evm.model.Mt18.189	4.8e-117	387.2	59.6	Laminin_G_3	Concanavalin A-like lectin/glucanases superfamily
PF13385.9	evm.model.Mt18.211	2.7e-61	206.2	13.3	Laminin_G_3	Concanavalin A-like lectin/glucanases superfamily
PF00852.22	evm.model.Mt18.66	5.5e-11	42.6	0	Glyco_transf_10	Glycosyltransferase family 10 (fucosy ltransferase) C-term
PF00141.26	evm.model.Mt19.15	2.5e-45	155.1	0	peroxidase	Peroxidase
PF03133.18	evm.model.Mt2.181	2.6e-08	33.5	0	TTL	Tubulin-tyrosine ligase family
PF01036.21	evm.model.Mt2.256	4.4e-30	104.9	18.2	Bac_rhodopsin	Bacteriorhodopsin-like protein
PF00225.26	evm.model.Mt2.410	8.8e-40	136.8	0.1	Kinesin	Kinesin motor domain
PF00648.24	evm.model.Mt2.48	1.4e-59	201.7	0	Peptidase_C2	Calpain family cysteine protease
PF12796.10	evm.model.Mt2.565	8.2e-33	113	4.2	Ank_2	Ankyrin repeats (3 copies)
PF01549.27	evm.model.Mt2.594	2.5e-08	34.5	6.6	ShK	ShK domain-like
PF13855.9	evm.model.Mt2.609	1.8e-44	149.4	29.6	LRR_8	Leucine rich repeat
PF02668.19	evm.model.Mt2.63	1e-29	104.3	2.1	TauD	Taurine catabolism dioxygenase TauD, TfdA family
PF03448.20	evm.model.Mt2.752	1e-09	39	11.5	MgtE_N	MgtE intracellular N domain
PF12796.10	evm.model.Mt2.861	0	1213.1	233.7	Ank_2	Ankyrin repeats (3 copies)
PF01036.21	evm.model.Mt2.883	3.1e-30	105.4	15.6	Bac_rhodopsin	Bacteriorhodopsin-like protein
PF02709.17	evm.model.Mt2.95	5.7e-07	29.3	0	Glyco_transf_7C	N-terminal domain of galactosyltransferase
PF13879.9	evm.model.Mt20.19	4.5e-17	62.8	4.9	Hmw_CFAP97	Hemingway/CFA97
PF00225.26	evm.model.Mt21.28	1.1e-38	133.1	0	Kinesin	Kinesin motor domain
PF00225.26	evm.model.Mt21.47	1.4e-22	80.2	0.1	Kinesin	Kinesin motor domain
PF13855.9	evm.model.Mt21.61	3.6e-19	68.4	21.2	LRR_8	Leucine rich repeat
PF13676.9	evm.model.Mt26.11	6.5e-15	55.9	0	TIR_2	TIR domain
PF05050.15	evm.model.Mt3.166	9.7e-06	25.9	0	Methyltransf_21	Methyltransferase FkbM domain
PF01036.21	evm.model.Mt3.191	1.7e-31	109.6	7.2	Bac_rhodopsin	Bacteriorhodopsin-like protein
PF01036.21	evm.model.Mt3.193	2.3e-29	102.6	7.1	Bac_rhodopsin	Bacteriorhodopsin-like protein
PF01036.21	evm.model.Mt3.200	1.7e-31	109.6	7.2	Bac_rhodopsin	Bacteriorhodopsin-like protein
PF01833.27	evm.model.Mt3.281	3.8e-46	155.2	21.8	TIG	IPT/TIG domain
PF01833.27	evm.model.Mt3.283	2.6e-24	85.2	36.2	TIG	IPT/TIG domain
PF00069.28	evm.model.Mt3.3	2.6e-18	66.5	0	Pkinase	Protein kinase domain
PF13839.9	evm.model.Mt3.346	1.5e-07	31.6	2.6	PC-Esterase	GDSL/SGNH-like Acyl-Esterase family found in Pmr5 and Cas1p
PF00036.35	evm.model.Mt3.390	1.8e-06	27.2	0.1	EF-hand_1	EF hand
PF13676.9	evm.model.Mt3.511	2.2e-13	51	0	TIR_2	TIR domain
PF05706.15	evm.model.Mt3.528	2.1e-06	27.7	0	CDKN3	Cyclin-dependent kinase inhibitor 3 ( CDKN3)
PF13385.9	evm.model.Mt3.554	3e-11	43.8	0.2	Laminin_G_3	Concanavalin A-like lectin/glucanases superfamily
PF12796.10	evm.model.Mt3.736	1.5e-55	185.8	6	Ank_2	Ankyrin repeats (3 copies)
PF13920.9	evm.model.Mt3.837	3e-11	43.1	7.7	zf-C3HC4_3	Zinc finger, C3HC4 type (RING finger)
PF13676.9	evm.model.Mt3.866	2e-08	35	0	TIR_2	TIR domain
PF13637.9	evm.model.Mt4.149	9.3e-30	102.8	4.1	Ank_4	Ankyrin repeats (many copies)
PF01833.27	evm.model.Mt4.190	1.4e-54	182.3	111.6	TIG	IPT/TIG domain
PF01036.21	evm.model.Mt4.302	1.7e-36	125.9	9.8	Bac_rhodopsin	Bacteriorhodopsin-like protein
PF00069.28	evm.model.Mt4.39	1.5e-31	109.9	0	Pkinase	Protein kinase domain
PF00225.26	evm.model.Mt4.452	1.3e-18	67.1	0	Kinesin	Kinesin motor domain
PF00397.29	evm.model.Mt4.518	1.2e-09	38.2	3.2	WW	WW domain
PF13385.9	evm.model.Mt4.569	5.4e-65	218.2	59.6	Laminin_G_3	Concanavalin A-like lectin/glucanases superfamily
PF13516.9	evm.model.Mt4.573	2.8e-19	67.6	12.9	LRR_6	Leucine Rich repeat
PF13920.9	evm.model.Mt4.613	6.2e-10	38.9	6.3	zf-C3HC4_3	Zinc finger, C3HC4 type (RING finger)
PF00036.35	evm.model.Mt4.705	1.5e-12	46.3	2.7	EF-hand_1	EF hand
PF00754.28	evm.model.Mt4.92	3.5e-30	104.9	0	F5_F8_type_C	F5/8 type C domain
PF01593.27	evm.model.Mt5.184	5.9e-08	32.5	0.1	Amino_oxidase	Flavin containing amine oxidoreductase
PF01593.27	evm.model.Mt5.186	6e-08	32.5	0.1	Amino_oxidase	Flavin containing amine oxidoreductase
PF00233.22	evm.model.Mt5.2	4.7e-35	121.5	0.4	PDEase_I	3'5'-cyclic nucleotide phosphodiesterase
PF05345.15	evm.model.Mt5.300	8.4e-07	29.5	4.5	He_PIG	Putative Ig domain
PF00777.21	evm.model.Mt5.359	3.6e-24	85.8	0	Glyco_transf_29	Glycosyltransferase family 29 (sialyltransferase)
PF13385.9	evm.model.Mt5.402	1.3e-58	197.5	20.8	Laminin_G_3	Concanavalin A-like lectin/glucanases superfamily
PF03909.20	evm.model.Mt5.482	9.3e-09	35.3	0.4	BSD	BSD domain
PF00141.26	evm.model.Mt5.488	2.5e-45	155.1	0	peroxidase	Peroxidase
PF03909.20	evm.model.Mt5.495	8.6e-09	35.4	0.4	BSD	BSD domain
PF10462.12	evm.model.Mt5.502	1.9e-62	211.1	0	Peptidase_M66	Peptidase M66
PF00069.28	evm.model.Mt5.534	2.3e-46	158.4	0	Pkinase	Protein kinase domain
PF00069.28	evm.model.Mt5.539	2.3e-46	158.4	0	Pkinase	Protein kinase domain
PF03415.17	evm.model.Mt5.547	2.6e-32	112.8	0	Peptidase_C11	Clostripain family
PF13676.9	evm.model.Mt5.623	8.9e-10	39.4	0	TIR_2	TIR domain
PF01549.27	evm.model.Mt6.100	2.5e-08	34.5	6.6	ShK	ShK domain-like
PF00488.24	evm.model.Mt6.133	2e-51	174.8	0	MutS_V	MutS domain V
PF12947.10	evm.model.Mt6.155	3.9e-09	36.6	28.2	EGF_3	EGF domain
PF00076.25	evm.model.Mt6.170	2.5e-18	65.8	0.1	RRM_1	RNA recognition motif. (a.k.a. RRM, R BD, or RNP domain)
PF07883.14	evm.model.Mt6.240	1e-12	47.7	0.9	Cupin_2	Cupin domain
PF13855.9	evm.model.Mt6.270	5.8e-08	32.5	0.1	LRR_8	Leucine rich repeat
PF13855.9	evm.model.Mt6.275	5.8e-08	32.5	0.1	LRR_8	Leucine rich repeat
PF01661.24	evm.model.Mt6.476	6.2e-07	29.6	0	Macro	Macro domain
PF13385.9	evm.model.Mt6.483	2e-51	174.2	14.1	Laminin_G_3	Concanavalin A-like lectin/glucanases superfamily
PF01036.21	evm.model.Mt6.507	1.1e-24	87.3	11.5	Bac_rhodopsin	Bacteriorhodopsin-like protein
PF13855.9	evm.model.Mt6.538	2e-39	133.3	21.4	LRR_8	Leucine rich repeat
PF00036.35	evm.model.Mt7.152	7.9e-16	56.5	0.2	EF-hand_1	EF hand
PF01112.21	evm.model.Mt7.155	6e-51	173.5	1.2	Asparaginase_2	Asparaginase
PF13676.9	evm.model.Mt7.187	1.3e-13	51.7	0	TIR_2	TIR domain
PF00225.26	evm.model.Mt7.199	1.9e-21	76.5	0	Kinesin	Kinesin motor domain
PF13890.9	evm.model.Mt7.201	2e-21	76.5	0.1	Rab3-GTPase_cat	Rab3 GTPase-activating protein catalytic subunit
PF00225.26	evm.model.Mt7.211	1.9e-21	76.5	0	Kinesin	Kinesin motor domain
PF13890.9	evm.model.Mt7.213	1.2e-16	61	0.1	Rab3-GTPase_cat	Rab3 GTPase-activating protein catalytic subunit
PF00494.22	evm.model.Mt7.242	1.6e-45	155.8	5.8	SQS_PSY	Squalene/phytoene synthase
PF00754.28	evm.model.Mt7.477	1.3e-09	38.4	0.6	F5_F8_type_C	F5/8 type C domain
PF07974.16	evm.model.Mt7.487	3.8e-09	36.9	59.2	EGF_2	EGF-like domain
PF13879.9	evm.model.Mt7.519	7.2e-18	65.4	8.7	Hmw_CFAP97	Hemingway/CFA97
PF01061.27	evm.model.Mt7.521	4.8e-31	108	23.8	ABC2_membrane	ABC-2 type transporter
PF07002.19	evm.model.Mt8.117	2.7e-59	200.4	0	Copine	Copine
PF00514.26	evm.model.Mt8.232	8.6e-08	32.1	3.8	Arm	Armadillo/beta-catenin-like repeat
PF05517.15	evm.model.Mt8.265	7.3e-09	36.1	1.5	p25-alpha	p25-alpha
PF19709.2	evm.model.Mt8.291	2e-34	119.1	11.1	DUF6206	Family of unknown function (DUF6206)
PF00225.26	evm.model.Mt8.356	5.8e-20	71.6	0	Kinesin	Kinesin motor domain
PF00852.22	evm.model.Mt9.130	2.4e-21	76.3	0	Glyco_transf_10	Glycosyltransferase family 10 (fucosyltransferase) C-term
PF18171.4	evm.model.Mt9.165	8e-62	208	0.2	LSDAT_prok	SLOG in TRPM, prokaryote
PF00501.31	evm.model.Mt9.200	9.4e-75	251.9	0	AMP-binding	AMP-binding enzyme
PF17830.4	evm.model.Mt9.22	8.9e-07	28.9	9.3	STI1	STI1 domain
PF00069.28	evm.model.Mt9.281	7.6e-35	120.7	0	Pkinase	Protein kinase domain
PF13385.9	evm.model.Mt9.377	1.6e-13	51.2	0.1	Laminin_G_3	Concanavalin A-like lectin/glucanases superfamily
PF00400.35	evm.model.Mt9.401	9.7e-65	213.1	15.8	WD40	WD domain, G-beta repeat
PF02816.21	evm.model.Mt9.447	2.2e-33	116.1	0	Alpha_kinase	Alpha-kinase family
PF00501.31	evm.model.Mt9.50	1e-74	251.8	0	AMP-binding	AMP-binding enzyme

## Sheet: S9. Meiosis_genes
Table S9. Key meiosis genes and their copy number in the novel Mantoniella tinhauana proteome, as annotated with Pfam.
N = not found
Meiosis gene	Copy number (N=absent)	Mantoniella tinhauana proteome scaffold number
DMC1	N	N
MLH1/MutL	1	11
MRE11	1	1
MSH/MutS	11	1,2,6,9,18,23
RAD50	N	N
RAD51	6	2,5,6,10,13,15
RAD54	N	N
RAD17	2	1,6
RAD1	1	1
RECA	1	3
Rec8/Rad21	2	1,11
SPO11	5	3,6,10,11,12
TOC	N	N
ZIP	6	1,4,5,9,18
TOP6	N	N
HOP1/SYN1	N	N
HOP2/AHP2	N	N
MND1	2	1,13
BRCA1	4	3,10,18
BRCA2	1	6
SAD1	2	2,11
SAE2	1	1
SMC5/6	1	9
XRCC4	1	1
MLP1	1	1
NLP/NIT2	1	1
Other RWP-RK	3	1,12

## Sheet: S10. Putative_scales
Table S10. Putative scale-related four gene families expanded in Bathycoccus prasinos copy numbers comparison to the other Mamiellales species, as Pfam-annotated.
Gene families include Pfam domain accessions. Species labelled and highlighted in green have scales. Asterisks mark the gene copy numbers that differ from those in Table 3, Moreau et al 2012.
Gene family	Copy number in species (scaled / unscaled)
	Mantoniella tinhauana (scaled)	Bathycoccus prasinos (scaled)	Micromonas pusilla (unscaled)	Micromonas commoda (unscaled)	Ostreococcus tauri (unscaled)	Ostreococcus lucimarinus (unscaled)
Glycosyltransferase family 29 (PF00777)	78	77*	0	1	0	0
Sialidase/neuraminidase BNR (PF13088)	35	23	0*	0	0	0
Ankyrin repeats (PF12796)	103	167*	99*	83*	39*	56*
Zinc finger, C2H2	9	49*	9*	13*	3*	2*
						* differs from Moreau et al values

[truncated: 1 more sheets: S11. Flagella_genes]
